# Supplementary material for: Arthroscopic Assessment of Temporomandibular Joint Pathologies—Is It Possible for Non-Specialists in Arthroscopy? Analysis of Variability and Reliability of Dental Students’ Ratings after a Comprehensive One-Semester Introduction
Source: J Clin Med. 2024 Jul 9;13(14):3995. doi: 10.3390/jcm13143995 (PMC11277048; doi:10.3390/jcm13143995)
Supplement: Supplementary file 1 [file jcm-13-03995-s001.zip]

Archive with 1 entries (1 files):
- jcm-3020640-supplementary.mov
